# Supplementary material for: Comprehensive Analysis of Gene Expression Profiling to Explore Predictive Markers for Eradication Therapy Efficacy against Helicobacter pylori-Negative Gastric MALT Lymphoma
Source: Cancers (Basel). 2023 Feb 14;15(4):1206. doi: 10.3390/cancers15041206 (PMC9954119; doi:10.3390/cancers15041206)
Supplement: Supplementary file 1 [file cancers-15-01206-s001.zip]

Archive with 1 entries (1 files):
- cancers-2208385-supplementary.pdf
